# Supplementary material for: What is favourable conservation status?: A systematic map protocol
Source: Environ Evid. 2025 Feb 17;14:3. doi: 10.1186/s13750-025-00356-7 (PMC11834568; doi:10.1186/s13750-025-00356-7)
Supplement: Supplementary file 2 — Supplementary Material 2 [file 13750_2025_356_MOESM2_ESM.xlsx]

## Sheet: Question elements
Category	Type of Data
1.Bibliographic information	a Publication type
	b Author country
	c Affiliation
2. Information relating to the inclusion criteria	a Feature focus		Population
	b Quantification		Concept
	c Favourable Reference Value		Concept
	d Definition		Concept
	e Evidence of applications		Concept
	f Potential applications		Concept
3. Information relating to the study	a Study location		Context
	b Country group		Context
	c Spatial scale		Context
4. Additional information relating to the FCS concept	a Barriers and limitations to applying FCS (conceptual, legal, ecological, quantitative)		Context
	b Recommendations		Context
	c Other conservation assessments		Context

## Sheet: Bibliography
ID	1a Publication type	Authors	Year	Title	Coded by	Reviewed by
1	Journal Article				AO	NM
2	Grey literature				AO	NM
3					AO	NM
4					AO	NM
5					AO	NM
6					AO	LC
7					AO	LC
8					AO	LC
9					AO	LC
10					AO	LC

## Sheet: Data coding
Article	Author(s)	Year		1b Author country	1c Affiliation	2a Feature	2b FCS quantification	2c FRV	2d Definition	2e Evidence of applications	2f Potential applications	3a Study country	3b Country group	3c Spatial scale	4a Limitations discussed	4b Recommendations	4c Other conservation assessments
1				Afghanistan		Species	Expert judgement	Species range	Y	Y Increase	suggestion	Afghanistan	Europe	Local	1	Free text	Green Status
2				Albania		Habitat	Model-based (e.g. PVA, MVP)	Population size	N	Y Decrease	example	Albania	EU	County	2		Red List
3				Algeria		Both	Reference-based	Habitat area	Partially	N	lack of	Algeria	Open-text: please specify	National	3		Other: please specify
4				Andorra		Non-specific	Current values	Habitat range	Unclear	Partially		Andorra		International	4
5				Angola			Mixed reference/model-based	Future prospects		Unclear		Angola		Global	5
6				Antigua and Barbuda			Follows published guidance	Previous declines		Other: please specify		Antigua and Barbuda		Non-specific	6
7				Argentina			Unclear	Habitat structure and function				Argentina		Multiple	7
8				Armenia			None	Habitat for the species				Armenia		N/A	8
9				Australia				Current value				Australia			9
10				Austria								Austria			10
				Azerbaijan								Azerbaijan			11
				Bahamas								Bahamas			12
				Bahrain								Bahrain			13
				Bangladesh								Bangladesh			14
				Barbados								Barbados			15
				Belarus								Belarus			16
				Belgium								Belgium
				Belize								Belize
				Benin								Benin
				Bhutan								Bhutan
				Bosnia and Herzegovina								Bosnia and Herzegovina
				Botswana								Botswana
				Brazil								Brazil
				Brunei Darussalam								Brunei Darussalam
				Bulgaria								Bulgaria
				Burkina Faso								Burkina Faso
				Burundi								Burundi
				Cambodia								Cambodia
				Cameroon								Cameroon
				Canada								Canada
				Cape Verde								Cape Verde
				Central African Republic								Central African Republic
				Chad								Chad
				Chile								Chile
				China								China
				Colombia								Colombia
				Comores								Comores
				Congo								Congo
				Cook Islands								Cook Islands
				Costa Rica								Costa Rica
				Cote d’Ivoire								Cote d’Ivoire
				Croatia								Croatia
				Cuba								Cuba
				Cyprus								Cyprus
				Czech Republic								Czech Republic
				Democratic Republic of the Congo								Democratic Republic of the Congo
				Denmark								Denmark
				Djibouti								Djibouti
				Dominica								Dominica
				Dominican Republic								Dominican Republic
				Ecuador								Ecuador
				Egypt								Egypt
				El Salvador								El Salvador
				Equatorial Guinea								Equatorial Guinea
				Eritrea								Eritrea
				Estonia								Estonia
				Ethiopia								Ethiopia
				Federated States of Micronesia								Federated States of Micronesia
				Fiji								Fiji
				Finland								Finland
				Former Yugoslav Republic of Macedonia								Former Yugoslav Republic of Macedonia
				France								France
				Gabon								Gabon
				Gambia								Gambia
				Georgia								Georgia
				Germany								Germany
				Ghana								Ghana
				Greece								Greece
				Grenada								Grenada
				Guatemala								Guatemala
				Guinea								Guinea
				Guinea Bissau								Guinea Bissau
				Guyana								Guyana
				Haiti								Haiti
				Honduras								Honduras
				Hungary								Hungary
				India								India
				Indonesia								Indonesia
				Iraq								Iraq
				Ireland								Ireland
				Islamic Republic of Iran								Islamic Republic of Iran
				Island								Island
				Israel								Israel
				Italy								Italy
				Jamaica								Jamaica
				Japan								Japan
				Jordan								Jordan
				Kazakhstan								Kazakhstan
				Kenya								Kenya
				Kiribati								Kiribati
				Korea Republic of								Korea Republic of
				Korea, Democratic People’s Republic Of								Korea, Democratic People’s Republic Of
				Kuwait								Kuwait
				Kyrgyzstan								Kyrgyzstan
				Lao People’s Democratic Republic								Lao People’s Democratic Republic
				Latvia								Latvia
				Lebanon								Lebanon
				Lesotho								Lesotho
				Liberia								Liberia
				Libya								Libya
				Liechtenstein								Liechtenstein
				Lithunia								Lithunia
				Luxembourg								Luxembourg
				Madagascar								Madagascar
				Malawi								Malawi
				Malaysia								Malaysia
				Maldives								Maldives
				Mali								Mali
				Malta								Malta
				Marshall Islands								Marshall Islands
				Mauritania								Mauritania
				Mauritius								Mauritius
				Mexico								Mexico
				Monaco								Monaco
				Mongolia								Mongolia
				Montenegro								Montenegro
				Morocco								Morocco
				Mozambique								Mozambique
				Myanmar								Myanmar
				Namibia								Namibia
				Nepal								Nepal
				Netherlands								Netherlands
				New Zealand								New Zealand
				Nicaragua								Nicaragua
				Niger								Niger
				Nigeria								Nigeria
				Niue								Niue
				Norway								Norway
				Oman								Oman
				Pakistan								Pakistan
				Palau								Palau
				Panama								Panama
				Papua New Guinea								Papua New Guinea
				Paraguay								Paraguay
				Peru								Peru
				Philippines								Philippines
				Plurinational State of Bolivia								Plurinational State of Bolivia
				Poland								Poland
				Portugal								Portugal
				Qatar								Qatar
				Republic of Moldova								Republic of Moldova
				Romania								Romania
				Russia								Russia
				Rwanda								Rwanda
				Saint Kitts and Nevis								Saint Kitts and Nevis
				Saint Lucia								Saint Lucia
				Saint Vincent and the Grenadines								Saint Vincent and the Grenadines
				Samoa								Samoa
				Sao Tome and Principe								Sao Tome and Principe
				Saudi Arabia								Saudi Arabia
				Senegal								Senegal
				Serbia								Serbia
				Seychelles								Seychelles
				Sierra Leone								Sierra Leone
				Singapore								Singapore
				Slovakia								Slovakia
				Slovenia								Slovenia
				Solomon Islands								Solomon Islands
				Somalia								Somalia
				South Africa								South Africa
				South Sudan								South Sudan
				Spain								Spain
				Sri Lanka								Sri Lanka
				Sudan								Sudan
				Suriname								Suriname
				Swaziland								Swaziland
				Sweden								Sweden
				Switzerland								Switzerland
				Syrian Arab Republic								Syrian Arab Republic
				Tajikistan								Tajikistan
				Tanzania								Tanzania
				Thailand								Thailand
				Timor-Leste								Timor-Leste
				Togo								Togo
				Tonga								Tonga
				Trinidad and Tobago								Trinidad and Tobago
				Tunisia								Tunisia
				Turkey								Turkey
				Turkmenistan								Turkmenistan
				Tuvalu								Tuvalu
				Uganda								Uganda
				Ukraine								Ukraine
				United Arab Emirates								United Arab Emirates
				United Kingdom of Great Britain and Northern Ireland								United Kingdom of Great Britain and Northern Ireland
				United States of America								United States of America
				Uruguay								Uruguay
				Uzbekistan								Uzbekistan
				Vanuatu								Vanuatu
				Venezuela								Venezuela
				Viet Nam								Viet Nam
				Yemen								Yemen
				Zambia								Zambia
				Zimbabwe								Zimbabwe

## Sheet: Definitions
1b Country
	Name of country	The country relating to the metadata of the first author's institute
1c Affiliation
	Department(s) of first author
2a Feature
	Species
	Habitat
	Both
	Non-specific
2b Quantification
	Select any that apply:
	Expert judgement
	Model-based (e.g. PVA, MVP)
	Reference-based
	Current values
	Mixed reference/model-based
	Follows published guidance
	Unclear
	None
2c Favourable Reference Values (FRVs)
	Accepted FRVs
	Species range	FRR, FRV-R
	Population size	FRP, FRV-P
	Habitat area
	Habitat range
	Other parameters that contribute to defining FCS
	Future prospects
	Previous declines
	Habitat structure and function	Includes typical species.
	Habitat for the species
	Current value
	All	All of the above (in section 2d)
	Other: please specify	e.g. Other: Habitat quality
2d Defines FCS for a species or habitat	Quantitative figure e.g. for species "700 individuals in England would bring this species into FCS"
	Yes	The study suggests what a favourable state would be for a species or habitat and justifies this with specific data either quantitative or qualitative
	No	The study does not suggest what a favourable state would be for a species or habitat
	Partially	The study does suggest what a favourable state would be but does not provide a rationale for their decision or a FRV
	Unclear	It is unclear whether the study has defined what favourable conservation status is for a specific species or habitat
2e Evidence of application	In management decisions
	Y Increase	Yes, FCS has been applied in practice to increase populations/range/habitat extent
	Y Decrease	Yes, FCS has been applied in practice to decrease populations/range/habitat extent
	N	No, there is no evidence that FCS has been applied in this study
	Partially	FCS has partially been applied in this study
	Unclear	It is unclear whether the study has applied FCS in practice
	Other: please specify
2f Potential applications	The study has not applied FCS but suggests where the concept could influence management decisions
	Suggestion: please specify	The study suggests potential applications (e.g. the article has not applied the FCS concept but highlights areas where the concept could be implemented)	in policy or practice
	Example: please specify	The study demonstrates example(s)of existing applications (e.g. the article references other studies that have applied the FCS concept in policy or practice)
	Lack of	The study acknowledges lack of applications (the article describes that examples of the applications of the FCS concept in policy or practice are rare, limited, non-existent)
3a Study country
	country name	Country should be classified based on the location of the study/ study site
	nonspecific
3b Country group
	Europe
	EU
	Other: please specify
3c Spatial scale of study
	Local	/site: a defined boundary below the county level
	Subnational	/province/county: the area is defined as the boundry below the national level e.g. of a county or province
	National	/regional: a defined boundry above the county level
	International	the study area spans more than one country
	Global	the study area includes the whole world
	Non-specific	there is no study area as the study is conceptual/theoretical with no focus on a particular region, habitat or species
	Multiple	The study considers the multiple scales that are required to define FCS at
	N/A	It is not possible to assign any of the above classifications
4a Barriers and limitations	In interpreting, applying or quantifying FCS
	1	None	The study does not identify limitations to applying the FCS concept
	2	Baseline setting for FRVs	e.g. Shifting baseline syndrome
	3	Conceptual difficulties	e.g. Difficulty interpreting language used in the Directives
	4	Data availability	Limited data to train or validate models on, monitoring of this species or habitat may be difficult
	5	Scale	e.g. Issues with defining the scale of a population, the scale of what to assess FCS at
	6	Level of ambition	e.g. decision on whether to measure up from MVP or down from carrying capacity when defining what is favourable
	7	Ecological interpretation	of the policy e.g. level of human intervention required for species to be 'maintaining themselves', what constitutes 'viable', 'long-term'?
	8	Lack of examples	e.g. there are few studies to follow the example of
	9	Migratory species	How to assess FCS for migratory species
	10	Uncertainty	Model uncertainty
	11	Genetic factors
	12	Social	e.g. public opinion of a species or management option
	13	Language	Language differences leading to different interpretations
	14	Lack of enforcement
	15	Other: please specify
	16	Unclear
4b Recommendations	For improving the process for setting FRVs or defining FCS
	Free-text	"","",""
4c Other conservation assessments	Does the study discuss alternative or supporting conservation frameworks (e.g., the Green Status of Species)?
	Green Status
	Red List
	Other: please specify
